# Supplementary material for: Discovery and characterization of Hv1-type proton channels in reef-building corals
Source: eLife. 2021 Aug 6;10:e69248. doi: 10.7554/eLife.69248 (PMC8346283; doi:10.7554/eLife.69248)
Supplement: Figure 1—source code 1. [file elife-69248-fig1-code1.xlsx.zip]

Archive with 1 entries (1 files):
- Figure1TreeSourcecode.xlsx
