# Supplementary material for: Discovery and characterization of Hv1-type proton channels in reef-building corals
Source: eLife. 2021 Aug 6;10:e69248. doi: 10.7554/eLife.69248 (PMC8346283; doi:10.7554/eLife.69248)
Supplement: Figure 1—source code 1. [file elife-69248-fig1-code1.xlsx.zip › Figure1TreeSourcecode.xlsx]

## Sheet: Code for tree in figure 1
	(
	(
	(
	(
	Cordyceps_javanica:0.34676,
	(
	Fusarium_longipes:0.16460,
	(
	Fusarium_flagelliforme:0.12284,
	Fusarium_heterosporum:0.12502)
	:0.04788)
	:0.15580)
	:0.07179,
	(
	(
	(
	(
	Poppy_seed:0.27022,
	(
	(
	Peanut:0.16727,
	Chick_Pea:0.15431)
	:0.01069,
	Mucuna_pruriens:0.16876)
	:0.08953)
	:0.01148,
	(
	Cucumber:0.08461,
	Ash_gourd:0.08056)
	:0.20346)
	:0.11711,
	Karlodinium_veneficum:0.38799)
	:0.01492,
	(
	Fasciola:0.30901,
	Schistosoma:0.31087)
	:0.11289)
	:0.00522)
	:0.00992,
	Paragonimus_flat_worm:0.36713)
	:0.00773,
	(
	Bryozoan:0.36291,
	(
	Clam:0.35917,
	Ciona:0.30934)
	:0.01284)
	:0.00932,
	(
	(
	(
	(
	(
	(
	(
	Mouse:0.10440,
	(
	Dog:0.06455,
	(
	Gelada_monkey:0.02783,
	Homo:0.00607)
	:0.03540)
	:0.04162)
	:0.05362,
	Ornithorhynchus_anatinus:0.15198)
	:0.02215,
	(
	Cobra_snake:0.13323,
	(
	(
	Finch:0.04204,
	Egret:0.04271)
	:0.02480,
	(
	Chicken:0.05872,
	(
	Duck:0.01362,
	Swan:0.04225)
	:0.01460)
	:0.01242)
	:0.06964)
	:0.03152)
	:0.07857,
	(
	(
	Xenopus_laevis:0.13541,
	Rana_temporaria:0.14285)
	:0.10384,
	(
	Sea_skate:0.20298,
	(
	Cat_fish:0.18769,
	(
	(
	Soldierfish:0.11381,
	(
	Grouper:0.08118,
	(
	Clow_fish:0.00680,
	Chromis_fish:0.00647)
	:0.06484)
	:0.02336)
	:0.04951,
	(
	Salmon:0.11610,
	Herring:0.11604)
	:0.03463)
	:0.03853)
	:0.01506)
	:0.02685)
	:0.00244)
	:0.02834,
	Sea_lamprey:0.27686)
	:0.03929,
	(
	(
	Trichoplax_sp.:0.29066,
	(
	(
	Exaiptasia_diaphana:0.26124,
	(
	Sea_anemone:0.15510,
	Nematostella_vectensis:0.18737)
	:0.01925)
	:0.05873,
	(
	(
	Acropora_palmataIslas:0.01138,
	(
	Acropora_milleporaIslas:0.00492,
	Acropora_millepora:0.00393)
	:0.00410)
	:0.19243,
	(
	Stylophora_pistillata:0.04847,
	Pocillopora_damicornis:0.04475)
	:0.15481)
	:0.05962)
	:0.01756)
	:0.02205,
	(
	Sea_urchin:0.30799,
	(
	Sea_hare:0.24365,
	Brachiopods:0.24647)
	:0.02446)
	:0.02699)
	:0.00644)
	:0.00646,
	Hydra_vulgaris:0.34905)
	:0.01764);
