# Supplementary material for: Discovery and characterization of Hv1-type proton channels in reef-building corals
Source: eLife. 2021 Aug 6;10:e69248. doi: 10.7554/eLife.69248 (PMC8346283; doi:10.7554/eLife.69248)
Supplement: Figure 6—figure supplement 2—source code 1. [file elife-69248-fig6-figsupp2-code1.xlsx.zip › Figure6figsupp2Sourcecode.xlsx]

## Sheet: Igor Pro code for model calcula
#pragma rtGlobals=1 // Use modern global access method and strict wave access.
Function Proto_pH_VdepFullAllo() // Full alosteric (8-states) protonation model for pH dependence of voltage dependence (Hv1)
// MODEL
// Bo
// I pKo
// / I
// C / BHo
// D / I
// I I E
// I Kv I
// I I
// A \ I
// D \ Bi
// \ I pKi
// I
// BHi
// pKo, pKi extracellular and intra-cellular protonation steps, Kv VS movement, C, D, E coupling coeficients
Variable kvo, pKi, pKo
variable i, j = 0
variable C, D, E
C = 0.0002 //wt parameter C 0.000000010
D = 100000 //wt parameter D 2000000
E = 1000000 //wt parameter E 50000
variable ch = 1//gating charge in eo
string t = "Po" // name of waves with open probability
kvo =.00005 // v-dep equilibrium constant at 0 mV WT value .00005
variable m, q, l
m = 30 // number of internal pHs
q = 30 // number of external pHs
l = 300 //number of voltages
make/O/N = (l) v = -160+2*p
make/O/N = (q) pHo = 2+0.5*p // extracellular pH
make/O/N = (1) pHi = 7 // intracellular pH
make/O/N = (q) DelpH = pHo-pHi // delta pH
pKo = 7// extracellular pKa
pKi = 7 // intracellular pKa
make/O/N=(q) Qo, Qi // Protonation states of each site
for (i = 0; i <=m; i+=1)
Qo = (1/(1+10^(pHo-pKo))) //protonation of extracellular site
Qi = (1/(1+10^(pHi-pKi))) //protonation of intracellular site
//make/O/N = (m) kvo= k*(1-tempQo)
endfor
make /O/N=(m) V_half
make/O/N = (l) kv=kvo*exp(0.04*v*ch)
for (i = 0; i <=m; i += 1) // calculate Po for each pHo
make /O/N=(l) poAl =(kv*(1+(Qo(i))*C+(Qi*D)+(Qo(i))*Qi*C*D*E))/(1+((Qo(i)))+(Qi)+((Qo(i))*Qi*E)+(kv*(1+(Qo(i))*C+(Qi*D)+(Qo(i))*Qi*C*D*E)))
make /O/N=(1) omega = (1+(Qo(i))*C+(Qi*D)+(Qo(i))*Qi*C*D*E)//; print omega
make /O/N=(1) gama = 1+((Qo(i)))+(Qi)+((Qo(i))*Qi*E)
make /O/N=(1)V_h = (25/ch)*ln(gama/(omega*kvo))
v_half[i] = v_h(1)
duplicate/O poAl $t +"_"+num2str(i)
endfor // for j
end
